# Supplementary material for: Theoretical Investigation of the Material Usage During On-Bead Enrichment of Post-Translationally Modified Peptides in Suspension Systems
Source: Molecules. 2025 Aug 2;30(15):3245. doi: 10.3390/molecules30153245 (PMC12348116; doi:10.3390/molecules30153245)
Supplement: Supplementary file 1 [file molecules-30-03245-s001.zip]

Archive with 1 entries (1 files):
- molecules-3753574-supplementary.pdf
